# Supplementary material for: Communicating uncertainty in seasonal and interannual climate forecasts in Europe
Source: Philos Trans A Math Phys Eng Sci. 2015 Nov 28;373(2055):20140454. doi: 10.1098/rsta.2014.0454 (PMC4608030; doi:10.1098/rsta.2014.0454)
Supplement: Survey data [file rsta20140454supp4.xlsx]

## Sheet: Organisaitonal approach
	Agreement with ten statements about organisational approach to uncertainty
	"We plan for rare but severe events."	“My organisation has clear guidelines as to how much statistical confidence is required before we can take action.”	"When it comes to risk management, we mainly focus on those risks that are most likely to occur."	"We do our own risk modelling."	"Time pressure means that we sometimes have to make decisions before we have as much information as we would like."	"We need to know what will happen, not what might happen"	"We don’t tend to focus on events that have a very low chance of occurring.”	"We like to receive information in a form that helps us to make Yes/No decisions."	“It is important for us to consider what might happen in a 'worst case scenario' as well as what is most likely to happen"	"When it comes to predicting extreme weather events we are willing to accept more false alarms if it means that a greater number of real extreme events are detected in advance.”	"We really just need raw model data so that we can do our own analysis.”
	4	2	5	6	5	2	1	4	5	4	2
Key	4	6	4	4
1=Strongly disagree	3	4	5	5	4	4	3	5	5	4	2
2=Disagree
3=Neither agree nor disagree
4=Agree	2	1	4	3	4	3	2	4	4	4	2
5=Strongly agree	2	2	4	4	5	4	4	5	4	2	3
6=Don't Know/Not applicable	3	2	4	2	5	3	2	3	5	3	5
	5	3	1	5	3	1	1	2	5	3	4
	4	6	2	4	4	4	2	4	4	4	6
	4	4	6	1	4	4	2	4	4	4	1
	5	2	2	2	5	5	3	4	4	4	1
	5	2	4	1	4	4	5	4	5	1	4
	4	6	4	4	4	5	4	3	5	2	3
	5	2	6	6	4	1	4	1	4	3	5
	4	3	4	6	4	2	3	4	5	4	6
	4	4	5	3	5	5	4	5	4	4	4
	4	4	4	4	4	2	2	4	5	5	2
	4	6	3	3	4	1	3	4	4	4	2
	4	2	4	2	4	4	2	4	6	6	6
	4	5	4	4	4	4	4	5	5	4	4
	4	6	2	6	4	2	2	2	4	4	6
	4	6	6	4	4	2	2	6	5	4	5
	5	2	1	5	5	2	2	4	5	3	4
	4	2	4	4	3	2	3	4	4	6	4
	3	4	3	2	3	4	4	4	2	2	2
	4	5	3	4	4	2	2	4	4	4	1
	5	3	4	4	4	1	2	2	4	2	1
	4	5	4	5	2	2	3	4	5	3	1
	5	3	5	5	5	3	1	5	5	5	3
	5	4	4	4	3	2	1	4	5	4	2
	2	4	4	4	4	5	2	5	4	2	4
	5	2	3	4	4	4	1	5	5	3	3
	5	3	5	2	4	2	2	2	5	4	2
	3	2	4	2	5	4	5	5	4	4	2
	3	5	3	4	4	3	2	4	4	4	2
	4	4	3	6	4	3	3	4	4	3	3
	5	6	2	4	5	3	2	4	5	3	2
	5	5	4	5	5	2	3	2	5	4	4
	2	2	4	2	2	1	3	2	5	6	3
	4	2	4	3	3	1	4	2	2	2	4
	3	2	5	4	5	1	2	5	5	6	6
	2	2	4	2	4	2	5	5	6	6	6
	2	2	5	2	4	2	4	4	4	4	2
	3	2	2	2	4	4	4	4	4	4	1
	4	3	4	4	3	2	2	3	4	2	3
	4	3	3	2	4	4	5	5	4	5	3
	2	3	4	4	3	4	3	5	4	4	2
	4	4	5	6	5	2	3	4	6	6	6

## Sheet: Perceptions of forecasts
		Ratings of Ease of Access, Ease of Understanding and Usefulness for weather, seasonal and interannual forecasts amongst participants reporting that their organisation currently obtained them.
		Easy to Access (1=Not at all easy to access, 5=Very easy to access)			Easy to Understand (1=Not at all easy to understand, 5=Very easy to understand)			Usefulness (1=Not al all useful, 5=Very useful)
		Weather forecast	Seasonal forecast	Interannual forecast	Weather forecast	Seasonal forecast	Interannual forecast	Weather forecast	Seasonal forecast	Interannual forecast
		5			4			5
		4			4			4
		3			3			5
		3	2	1	2	2	2	2	2	2
		3	2		3	1		4	5
		2	3		2	2		5	4
		5	2		5	3		5	5
		2	3	3	4	4	4	2	4	4
		4			4			5
		3			4			5
		4			4			5
		3	1		2	1		5	5
		3	2		4	2		3	3
		3	3		2	2		5	5
		5			5			5
		1	1		1	1		5	5
		4	3	1	3	2	1	5	5	4
		4	1	1	5	Don't Know	Don't Know	5	Don't Know	Don't Know
		4			4			4
		2			4			5
		4			4			5
		2	5	2	4	4	3	5	5	4
		5	3		4	3		5	5
		4	2	3	5	2	3	5	5	4
		5	2	2	4	4	3	5	4	3
		Don't Know	Don't Know		Don't Know	Don't Know		Don't Know	Don't Know
		4	4		3	3		3	3
		3	1		3	2		5	5
		5	4		5	5		5	5
		5	5		5	5		5	5
		4	1	1	4	1	1	5	4	3
		5	3		5	3		5	3
		3	2		4	4		4	2
		5	3	1	4	2	1	4	3	3
		5	3	1	4	3	3	5	5	5
		4	1		4	2		5	4
		3	2		3	3		4	4
		5	4	2	5	5	2	5	5	5
				2			3			4
		4	3	1	5	4	2	5	5	4
		1	1	1	Don't Know	Don't Know	Don't Know	4	4	4
		1	1	2	4	3	2	5	5	4
				3			3			4
		5			5			5
		Don't Know	Don't Know	Don't Know	Don't Know	Don't Know	Don't Know	5	5	5
		4		3	3		3	4		4

## Sheet: Perceptions of visualisations
	Preference for visualisations, familiarity with visualisations, and comfort with statistics
	Overall rating of Preference for each visualisation is calculated by taking mean agreement with: "This type of graph is useful", "I would use this type of graph in my decision making", "I would share this type of graph with a coleague…", "This graph is seasy to understand", and "I like this graph" (1=Strongly disagree, 5=Strongly agree)
	Familiarity is measured using the item: "I use graphs like this in my work" (1=Strongly disagree, 5=Strongly agree)
	Overall rating of preference							Familarity												Bar graph: Distribution						Pie graph						Error bars						Fan graph						Spaghetti plot
	Bar graph: Distribution	Pie chart	Error bar	Fan graph	Spaghetti plot	Bar graph: Tercile	Map	Bar graph: Distribution	Pie chart	Error bar	Fan graph	Spaghetti plot	Bar graph: Tercile	Map		Comfort with using statistics				This type of graph is useful	I would use this type of graph in my decision making	I would share this type graph with a colleague, for them to use in their own decision making.	This graph is easy to understand	I like this graph.	I use graphs like this in my work.	This type of graph is useful	I would use this graph in my decision making	I would share this graph with a colleague, for them to use in their own decision making.	This graph is easy to understand	I like this graph.	I use graphs like this in my work.	This type of graph is useful	I would use this graph in my decision making	I would share this graph with a colleague, for them to use in their own decision making.	This graph is easy to understand	I like this graph.	I use graphs like this in my work.	This type of graph is useful	I would use this graph in my decision making	I would share this graph with a colleague, for them to use in their own decision making.	This graph is easy to understand	I like this graph.	I use graphs like this in my work.	This type of graph is useful	I would use this graph in my decision making	I would share this graph with a colleague, for them to use in their own decision making.	This graph is easy to understand	I like this graph.	I use graphs like this in my work.
	4	2.8	4	2.4	1.6	1	1.6	2	2	2	1	2	1	1		2				4	4	4	4	4	2	4	3	3	2	2	2	4	4	4	4	4	2	4	4	2	1	1	1	2	2	1	2	1	2
	3.6	4	3.6	4	4	3	4	4	4	4	5	5	3	4		2				4	4	4	3	3	4	4	4	4	4	4	4	4	4	4	3	3	4	4	4	4	4	4	5	4	4	4	4	4	5
	2.2	4	3.6	5	2.8	3.8	4.8	4	4	4	4	4	2	5		1				2	3	1	2	3	4	4	4	4	4	4	4	4	4	3	3	4	4	5	5	5	5	5	4	3	4	2	2	3	4
	3.8	2	5	5	3	2.6	3.8	4	2	5	2	2	2	4		3				4	4	4	4	3	4	2	3	2	2	1	2	5	5	5	5	5	5	5	5	5	5	5	2	4	3	3	4	1	2
	5	5	4.6	5	4.4	4.6	3.2	5	5	5	5	5	3	3		2				5	5	5	5	5	5	5	5	5	5	5	5	5	5	5	3	5	5	5	5	5	5	5	5	4	5	5	3	5	5
	3.8	2.6	4.4	4.4	3	2	3.6	3	2	4	4	3	2	4		3				4	4	4	4	3	3	4	3	2	3	1	2	5	5	4	4	4	4	5	5	4	4	4	4	3	3	3	4	2	3
	3.8	3.4	3.2	2	3.4	2.8	3.8	1	1	1	1	1	1	1		1				4	4	4	4	3	1	4	3	3	4	3	1	4	3	3	3	3	1	2	2	2	2	2	1	4	3	3	4	3	1
	4	2.8	2	3.2	1.8	1.8	3.4	4	2	2	2	2	2	3		1				4	4	4	4	4	4	3	2	3	4	2	2	2	2	2	2	2	2	4	3	3	3	3	2	2	2	2	2	1	2
	3.2	4	3.4	4	2	3	3.8	2	3	2	3	2	2	3		1				3	3	3	4	3	2	4	4	4	4	4	3	3	3	4	4	3	2	4	4	4	4	4	3	2	2	2	2	2	2
	3.6	4.4	3.4	3.6	3.8	3.8	4.2	4	4	5	5	5	5	5		2				4	4	4	2	4	4	4	4	4	5	5	4	4	4	2	2	5	5	5	5	2	2	4	5	5	5	4	1	4	5
	3.8	3.6	3.8	4	3.2	4	4	4	2	3	3	3	3	3		2				4	4	3	4	4	4	4	4	3	4	3	2	4	4	4	3	4	3	4	4	4	4	4	3	3	3	4	3	3	3
	2.2	3	3.8	4	2	3	4	2	3	4	4	2	3	4		3				3	2	2	2	2	2	3	3	3	3	3	3	4	4	4	4	3	4	4	4	4	4	4	4	2	2	2	2	2	2
	3.8	4.2	2.2	5	3.6	3.2	2.2	2	2	2	2	2	2	2		2				4	4	4	4	3	2	4	4	4	5	4	2	3	2	2	2	2	2	5	5	5	5	5	2	4	4	4	3	3	2
	2.8	3.8	3.8	3.8	3.4	2.6	3.4	2	3	4	2	2	2	2		1				3	2	2	4	3	2	4	3	4	4	4	3	4	3	4	4	4	4	4	3	4	4	4	2	4	3	4	3	3	2
	3.8	3.8	3.8	4.8	5	3.8	3.8	4	4	4	5	5	4	4		2				4	4	4	4	3	4	4	4	4	4	3	4	4	4	4	4	3	4	5	5	5	5	4	5	5	5	5	5	5	5
	3.6	1.4	3.4	3.6	3.4	1.6	3.6	2	2	2	3	5	1	3		2				4	4	4	3	3	2	1	2	2	1	1	2	4	4	4	3	2	2	4	4	4	3	3	3	4	4	3	2	4	5
	3.8	1	3.8	4	3.4	1.8	4	4	1	3	4	4	1	2		2				4	4	4	4	3	4	1	1	1	1	1	1	4	4	4	3	4	3	4	4	4	4	4	4	4	4	4	2	3	4
	2.4	3.4	3.8	3.6	2.2	2.8	3.8	2	3	3	3	2	3	3		3				3	2	2	3	2	2	4	3	3	4	3	3	4	4	4	3	4	3	4	3	4	4	3	3	4	2	2	2	1	2
	4	2.8						3	3							1				4	4	4	4	4	3	2	3	3	3	3	3
	4.2	4.4	2.6	2.6	2	4.2	3.2	2	4	2	2	2	4	3		3				4	4	4	5	4	2	5	4	4	4	5	4	3	2	2	4	2	2	3	2	2	4	2	2	2	2	2	2	2	2
	2.4	2	4	5	3.4	3.6	3.6	2	2	4	5	4	2	2		3				4	2	2	2	2	2	2	2	2	2	2	2	4	4	4	4	4	4	5	5	5	5	5	5	4	4	4	2	3	4
	2.4	3.4	4.2	4	3.2	2	3.8	2	3	5	4	4	2	3		2				3	2	3	2	2	2	3	3	4	4	3	3	4	4	4	4	5	5	4	4	4	4	4	4	3	3	3	4	3	4
	2.6	2.6	3.4	3.8	2.2	2.2	3	3	3	3	4	2	2	3		2				2	2	2	4	3	3	2	2	2	4	3	3	4	3	3	4	3	3	4	4	3	4	4	4	2	2	2	3	2	2
	1.8	3.8	3.8	3.8	4.6	1.8	4.6	2	4	4	4	5	2	5		1				2	2	2	2	1	2	4	4	4	4	3	4	4	4	4	4	3	4	4	4	4	4	3	4	5	5	5	5	3	5
	3.4	1.8	3.6	4.4	1.6	1.6	3.8	3	1	4	4	2	1	3		2				4	4	2	4	3	3	2	2	2	2	1	1	4	4	4	2	4	4	5	4	4	4	5	4	2	1	2	2	1	2
	3.4	3.6	3	4	3.4	4	5	3	3	2	4	2	3	5		2				4	3	4	3	3	3	4	3	4	4	3	3	4	3	4	2	2	2	4	4	4	4	4	4	4	3	4	4	2	2
	3.2	2.6	4	5	5	2.8	5	2	2	4	5	5	2	5		1				3	3	3	4	3	2	3	3	3	2	2	2	4	4	4	4	4	4	5	5	5	5	5	5	5	5	5	5	5	5
	4.6	2.4	4.2	4	4	2.6	3.6	5	2	4	4	3	2	2		3				5	4	4	5	5	5	3	3	2	2	2	2	5	4	4	4	4	4	4	4	4	4	4	4	5	4	4	4	3	3
	3.8	4.4	4.6	4.2	3.8	3.8	4	3	4	4	4	4	3	4		2				4	4	3	4	4	3	4	4	4	5	5	4	5	4	4	5	5	4	5	4	4	4	4	4	4	3	4	4	4	4
	3.2	1.4	4.6	4.2	2.6	2.4	3.4	1	1	5	5	2	1	4		2				4	4	3	3	2	1	2	1	1	2	1	1	5	5	4	4	5	5	5	4	4	4	4	5	4	2	2	2	3	2
	3.2	3.6	3.6	3.2	3.8	4	4	4	4	4	4	4	4	5		2				4	3	3	3	3	4	4	3	3	4	4	4	4	3	3	4	4	4	4	3	3	3	3	4	4	4	3	4	4	4
	3.8	4	2.6	2.8	3.4	3.8	4	4	4	2	2	3	4	4		2				4	3	4	4	4	4	4	4	4	4	4	4	3	3	3	2	2	2	3	3	3	3	2	2	3	4	4	2	4	3
	2.6	2	3.2	3.6	2	2	3.4	2	4	4	4	2	2	4		2				2	3	2	4	2	2	2	2	2	2	2	4	3	3	4	4	2	4	4	4	4	3	3	4	2	2	2	2	2	2
	3.2	3.6	3.8	3.8	4	3.2	4	3	4	4	4	3	4	4		2				3	4	4	2	3	3	3	4	4	4	3	4	4	4	4	4	3	4	4	4	4	4	3	4	4	4	4	4	4	3
	5	5	4.6	4	2.8	5	5	5	5	5	4	2	5	5		2				5	5	5	5	5	5	5	5	5	5	5	5	5	5	5	4	4	5	4	4	4	4	4	4	3	3	3	2	3	2
	4.6	1.8	5	5	2.8	2.6	4	5	1	5	3	4	2	4		3				5	5	5	4	4	5	2	1	2	3	1	1	5	5	5	5	5	5	5	5	5	5	5	3	4	4	2	2	2	4
	4	3	4	4	4	3.8	3.8	3	2	4	3	3	3	3		2				4	4	4	4	4	3	3	3	3	3	3	2	4	4	4	4	4	4	4	4	4	4	4	3	4	4	4	4	4	3
	3.8	3.2	3.8	4.6	4	2.6	4.4	2	2	4	4	4	1	2		2				4	4	4	4	3	2	4	4	3	3	2	2	5	4	4	3	3	4	5	5	5	4	4	4	5	4	4	3	4	4
	4	3.2	4.6	3.8	3.2	3.8	3.4	4	3	4	2	2	2	2		2				4	4	4	5	3	4	4	2	3	4	3	3	5	5	5	4	4	4	4	4	4	3	4	2	4	3	4	2	3	2
	3.8	4	3.2	2.8	2.6	2.8	4	3	3	3	3	3	3	3		2				4	4	4	4	3	3	4	4	4	4	4	3	4	4	3	3	2	3	3	3	3	3	2	3	3	3	3	3	1	3
	3.8	3.2	4	4	3.4	3.2	4	2	4	4	3	3	3	3		2				4	4	4	4	3	2	4	4	4	2	2	4	4	4	4	4	4	4	4	4	4	4	4	3	4	4	4	3	2	3
	3.4	3	3	3.4	3.4	3	3.6	2	3	3	3	3	3	3		2				4	3	3	4	3	2	3	3	3	3	3	3	3	3	3	3	3	3	4	3	3	3	4	3	4	3	3	3	4	3
	2.6	3	3.2	3	2.2	4	4.2	3	4	2	2	2	2	4		1				3	3	3	2	2	3	3	3	3	3	3	4	4	3	3	3	3	2	3	3	3	3	3	2	3	2	2	2	2	2
	1	4	3	3.2	1	3	5	1	4	2	3	1	2	5		1				1	1	1	1	1	1	3	4	4	5	4	4	3	3	3	4	2	2	3	3	3	4	3	3	1	1	1	1	1	1
	3.2	3.2	3.6	3.8	1.4	1.4	3.6	3	3	2	2	1	1	1		1				3	4	3	4	2	3	3	3	3	4	3	3	4	4	3	3	4	2	4	4	4	3	4	2	3	1	1	1	1	1
	4	4	4	3	4	4	5	4	4	4	3	2	4	3		2				4	4	4	4	4	4	4	4	4	4	4	4	4	4	4	4	4	4	3	3	3	3	3	3	4	4	4	4	4	2
[truncated: 12 more columns]
